# Supplementary material for: Novel Approach for Evaluating Pregnancy-Associated Glycoprotein and Inflammation Markers during the Postpartum Period in Holstein Friesian Cows
Source: Animals (Basel). 2024 May 14;14(10):1459. doi: 10.3390/ani14101459 (PMC11117242; doi:10.3390/ani14101459)
Supplement: Supplementary file 1 [file animals-14-01459-s001.zip]

Archive with 1 entries (1 files):
- animals-2978315-supplementary.pdf
